# Supplementary material for: Protocol for process evaluation of integration of mental health into primary healthcare in two states in Nigeria: the mhSUN programme
Source: BJPsych Open. 2021 Feb 15;7(2):e54. doi: 10.1192/bjo.2021.7 (PMC8058900; doi:10.1192/bjo.2021.7)
Supplement: Supplementary file 1 [file bjosup.zip]

Archive with 2 entries (2 files):
- S2056472421000077sup001.zip
- S2056472421000077sup002.zip
